# Supplementary material for: ColocML: machine learning quantifies co-localization between mass spectrometry images
Source: Bioinformatics. 2020 Feb 12;36(10):3215–24. doi: 10.1093/bioinformatics/btaa085 (PMC7214035; doi:10.1093/bioinformatics/btaa085)
Supplement: btaa085_Supplementary_Data [file btaa085_supplementary_data.zip]

Archive with 4 entries (3 files):
- btaa085-Suppl_Data/
- btaa085-Suppl_Data/Supplementary Video S1. Demo of the RankColoc webapp.mov
- btaa085-Suppl_Data/Supplementary Information (rev2).pdf
- btaa085-Suppl_Data/Thumbs.db
